# Supplementary material for: Soybean Stem Canker Caused by Diaporthe caulivora; Pathogen Diversity, Colonization Process, and Plant Defense Activation
Source: Front Plant Sci. 2020 Jan 23;10:1733. doi: 10.3389/fpls.2019.01733 (PMC7011206; doi:10.3389/fpls.2019.01733)
Supplement: Supplementary file 11 [file Table_1.xlsx]

## Sheet: Hoja1
Supplementary Table 1. Information of Diaporthe isolates recovered from stem canker lesions.
ID strain	Location	Departament	Cultivar	Year of collection	ITS				tEF-1α
					Molecular Identification	Gene accession numbers	% Identity	Gene accession numbers of similar identity	Molecular Identification	Gene accession numbers	% Identity	Gene accession numbers of similar identity
D03	La Estanzuela	Colonia	n.d	2012-2013	D. caulivora	MK483208	100	MG776310.1; MG776309.1; MG776308.1; MG776307.1; MH964501.1; NR111845.1; JF418934.1; HQ445937.1; AF000567.2; HM625768.1; HM625764.1; HM625762.1; HM625759.1; HM625756.1; HM625753.1; HM625752.1; EF594043.1; EF594042.1; EF594041.1; EF594040.1	D. caulivora	MN584793	100	JF461465.1; AF398889.1; KC343772.1; MG776326.1; MG776325.1; MG776324.1; MG776323.1; MG776322.1; MK099094.1; HM347687.1; KC343771.1; MK099096.1
D05	Palmitas	Soriano	n.d	2012-2013	D. longicolla	MK483151	100	MG776319.1; MG776318.1; MG776317.1; MH299935.1;MH299934.1;MH299933.1; MH299929.1; MH220208.1; MF125058.1; MF125056.1; MF125054.1; MF125047.1; MF125046.1; MF125045.1; MF125044.1; MF125043.1; MF125042.1; MF125041.1; MF125039.1; KX977489.1; KX977488.1; KX769841.1; NR144924.1; KJ608553.1; JF430482.1; JQ899032.1; JQ899031.1; AB859015.1; HQ130441.1; AY857868.1; EF026104.1; AY745016.1	D. longicolla	MN584764	100	JQ697857.1; MG776336.1; MG776335.1; MG776334.1; MG776333.1; MG776332.1; KC343922.1; KC343923.1; KC343924.1; KJ590766.1; MK099124.1; MK099123.1; MK099122.1; MK099121.1; MK099120.1; MK099118.1; MK099117.1; MK099116.1; MK099115.1; MK099114.1; MK099113.1; MK099112.1; MK099111.1; MK099110.1; MK099109.1; MK099105.1; MK099104.1; MK099098.1; MK099097.1; MK099093.1; KT895391.1; MK099101.1
D06	Palmitas	Soriano	n.d	2012-2013	D. longicolla	MK483165	100	MG776319.1; MG776318.1; MG776317.1; MH299935.1;MH299934.1;MH299933.1; MH299929.1;MH220209.1; MH220208.1; MG182678.1; MF125058.1; MF125056.1; MF125055.1; MF125054.1; MF125052.1; MF125050.1; MF125047.1; MF125046.1; MF125045.1; MF125044.1; MF125043.1;MF125042.1; MF125041.1;MF125040.1; MF125039.1; KX977489.1; KX977488.1; KX769841.1; NR144924.1; KJ608553.1; JF430482.1; JQ899032.1; JQ899031.1; AB859015…	D. longicolla	MN584765	100	JQ697857.1; MG776336.1; MG776335.1; MG776334.1; MG776333.1; MG776332.1; KC343922.1; KC343923.1; KC343924.1; KJ590766.1; MK099124.1; MK099123.1; MK099122.1; MK099121.1; MK099120.1; MK099118.1; MK099117.1; MK099116.1; MK099115.1; MK099114.1; MK099113.1; MK099112.1; MK099111.1; MK099110.1; MK099109.1; MK099105.1; MK099104.1; MK099098.1; MK099097.1; MK099093.1; KT895391.1; MK099101.1
D07.1	Mercedes	Soriano	7000	2012-2013	D. miriciae	MK483143	100	NR147535.1;KJ197284.1;KJ197283.1;KJ197282.1; MK247550.1	D. miriciae	MN584766	100	KJ197245.1; KJ197246.1; KJ197244.1
D07.2	Mercedes	Soriano	7000	2012-2013	D. longicolla	MK483158	100	MG776319.1; MG776318.1; MG776317.1; MH220208.1; MF125058.1; MF125056.1; MF125054.1; MF125047.1; MF125046.1; MF125045.1; MF125044.1; MF125043.1;MF125042.1; MF125041.1;MF125040.1; MF125039.1; KX977489.1; KX977488.1; KX769841.1; KJ608553.1; JF430482.1; JQ899031.1; HQ130441.1; AY857868.1; EF026104.1; AY745016.1; MH299935.1; MH299934.1; MH299933.1; NR144924.1; JQ899032.1; AB859015.1; MH299929.1	D. longicolla	MN584753	100	JQ697857.1; MG776336.1; MG776335.1; MG776334.1; MG776333.1; MG776332.1; KC343922.1; KC343923.1; KC343924.1; KJ590766.1; MK099124.1; MK099123.1; MK099122.1; MK099121.1; MK099120.1; MK099118.1; MK099117.1; MK099116.1; MK099115.1; MK099114.1; MK099113.1; MK099112.1; MK099111.1; MK099110.1; MK099109.1; MK099105.1; MK099104.1; MK099098.1; MK099097.1; MK099093.1; KT895391.1; MK099101.1
D07.3	Mercedes	Soriano	7000	2012-2013	D. miriciae	MK483139	100	MK247550.1;NR147535.1;KJ197282.1;KJ197283.1;KJ197284.1	D. miriciae	MN584753	100	KJ197245.1; KJ197246.1; KJ197244.1
D08	Tres árboles	San José	n.d	2012-2013	D. caulivora	MK483180	99	HM625762.1; HM625765.1; AF000567.2; HM625752.1; HM625768.1; HM625764.1; HM625756.1; MH864501.1; HM625759.1; AF000563.2; AF000212.2; HM625767.1; HM625761.1; MG776308.1; MG776307.1; HM625755.1; MG776310.1; MG776309.1; MH299959.1; JF418936.1; HM625772.1; MG776311.1	D. caulivora	MN584817	100	JF461465.1; AF398889.1; KC343772.1; MG776326.1; MG776325.1; MG776324.1; MG776323.1; MG776322.1; MK099094.1; HM347687.1; KC343771.1; MK099096.1
D08.1	Tres árboles	San José	n.d	2012-2013	D. longicolla	MK483152	100	MG776319.1; MG776318.1; MG776317.1; MH299935.1; MH299934.1; MH299933.1; MH299929.1; MH220209.1; MH220208.1; KX977489.1; KX977488.1; KX769841.1; MF125058.1; MF125056.1; MF125054.1; MF125047.1; MF125046.1; MF125045.1; MF125044.1; MF125043.1;MF125042.1; MF125041.1; MF125039.1; NR144924.1; KJ608553.1; JF430482.1; JQ899032.1; JQ899031.1; AB859015.1; HQ130441.1; AY857868.1; EF026104.1; AY745016.1; HM34…	D. longicolla	MN584784	100	JQ697857.1; MG776336.1; MG776335.1; MG776334.1; MG776333.1; MG776332.1; KC343922.1; KC343923.1; KC343924.1; KJ590766.1; MK099124.1; MK099123.1; MK099122.1; MK099121.1; MK099120.1; MK099118.1; MK099117.1; MK099116.1; MK099115.1; MK099114.1; MK099113.1; MK099112.1; MK099111.1; MK099110.1; MK099109.1; MK099105.1; MK099104.1; MK099098.1; MK099097.1; MK099093.1; KT895391.1; MK099101.1
D08.3	Tres árboles	San José	n.d	2012-2013	D. longicolla	MK483154	100	MG776319.1; MG776318.1; MG776317.1; MH299935.1;MH299934.1;MH299933.1; MH220208.1; MF125058.1; MF125056.1; MF125054.1; MF125047.1; MF125046.1; MF125045.1; MF125044.1; MF125043.1;MF125042.1; MF125041.1; MF125039.1; KX977489.1; KX977488.1; KX769841.1; NR144924.1; KJ608553.1; JF430482.1; JQ899032.1; JQ899031.1; AB859015.1; HQ130441.1; AY857868.1; EF026104.1; AY745016.1; MH299929.1	D. longicolla	MN584785	100	JQ697857.1; MG776336.1; MG776335.1; MG776334.1; MG776333.1; MG776332.1; KC343922.1; KC343923.1; KC343924.1; KJ590766.1; MK099124.1; MK099123.1; MK099122.1; MK099121.1; MK099120.1; MK099118.1; MK099117.1; MK099116.1; MK099115.1; MK099114.1; MK099113.1; MK099112.1; MK099111.1; MK099110.1; MK099109.1; MK099105.1; MK099104.1; MK099098.1; MK099097.1; MK099093.1; KT895391.1; MK099101.1
D08.4	Tres árboles	San José	n.d	2015	D. caulivora	MK483194	99	HM625762; MG776310.1; MG776309.1; MG776308.1; MG776307.1; MH964501.1; AF000567.2; HM625765.1; HM625764.1; HM625761.1; HM625759.1; HM625752.1; AY857867.1; MH299959.1; MG776311.1; JF418934.1; AF000563.2; AF000212.2; HM625768.1; HM625767.1; HM625756.1; HM625755.1; HM625753.1; EF594043.1; NR111845.1; EF594042.1; AJ312360.1; JF418936.1; EF594041.1; EF594040.1; KC343046.1; HM625772.1; EF594039.1; HM625…	D. caulivora	MN584816	100	JF461465.1; AF398889.1; KC343772.1; MG776326.1; MG776325.1; MG776324.1; MG776323.1; MG776322.1; MK099094.1; HM347687.1; KC343771.1; MK099096.1
D09.2	Mercedes	Soriano	7321	2012-2013	D. longicolla	MK483173	100	MG776321.1;MG776319.1; MG776318.1; MG776317.1; MH299935.1; MH299934.1; MH299933.1; MH299929.1; MH857433.1; MH220209.1; MH220208.1;MF134860.1; MF125058.1; MF125056.1; MF125054.1; MF125052.1; MF125051.1; MF125047.1; MF125046.1; MF125045.1; MF125044.1; MF125043.1;MF125042.1; MF125041.1; MF125039.1; KX977489.1; KX977488.1; KX769841.1; NR144924.1; KJ608553.1; JF430482.1; JX827609.1; JQ899032.1; JQ8990…	D. longicolla	MN584767	100	JQ697857.1; MG776336.1; MG776335.1; MG776334.1; MG776333.1; MG776332.1; KC343922.1; KC343923.1; KC343924.1; KJ590766.1; MK099124.1; MK099123.1; MK099122.1; MK099121.1; MK099120.1; MK099118.1; MK099117.1; MK099116.1; MK099115.1; MK099114.1; MK099113.1; MK099112.1; MK099111.1; MK099110.1; MK099109.1; MK099105.1; MK099104.1; MK099098.1; MK099097.1; MK099093.1; KT895391.1; MK099101.1
D10	La Estanzuela	Colonia	NA 4990	2012-2013	D. caulivora	MK483209	100	MG776310.1; MG776309.1; MG776308.1; MG776307.1; MH299959.1; MH299927.1; MH864501.1; NR111845.1; JF418934.1; HQ445937.1; HM347703.1; AF000567.2; HM625768.1; HM625764.1; HM625762.1; HM625759.1; HM625756.1; HM625753.1; HM625752.1; EU622854.1; EF594043.1; EF594042.1; EF594041.1; EF594040.1	D. caulivora	MN584794	100	JF461465.1; AF398889.1; KC343772.1; MG776326.1; MG776325.1; MG776324.1; MG776323.1; MG776322.1; MK099094.1; HM347687.1; KC343771.1; MK099096.1
D11	Mercedes	Soriano	6.2	2012-2013	D. longicolla	MK483174	100	MG776319.1; MG776318.1; MG776317.1; MH220208.1; MF125058.1; MF125056.1; MF125054.1; MF125047.1; MF125046.1; MF125045.1; MF125044.1; MF125043.1;MF125042.1; MF125041.1; MF125039.1; KX977489.1; KX977488.1; KX769841.1; KJ608553.1; JF430482.1; JQ899031.1; HQ130441.1; AY857868.1; EF026104.1	D. longicolla	MN584768	100	JQ697857.1; MG776336.1; MG776335.1; MG776334.1; MG776333.1; MG776332.1; KC343922.1; KC343923.1; KC343924.1; KJ590766.1; MK099124.1; MK099123.1; MK099122.1; MK099121.1; MK099120.1; MK099118.1; MK099117.1; MK099116.1; MK099115.1; MK099114.1; MK099113.1; MK099112.1; MK099111.1; MK099110.1; MK099109.1; MK099105.1; MK099104.1; MK099098.1; MK099097.1; MK099093.1; KT895391.1; MK099101.1
D12.1	s/d	s/d	n.d	2012-2013	D. longicolla	MK483155	100	MG776319.1; MG776318.1; MG776317.1; MH299935.1; MH299934.1; MH299933.1; MH220208.1; KX977489.1; KX977488.1; KX769841.1; MF125058.1; MF125056.1; MF125054.1; MF125047.1; MF125046.1; MF125045.1; MF125044.1; MF125043.1; MF125042.1; MF125041.1; MF125039.1; NR144924.1; KJ608553.1; JF430482.1; JQ899032.1; JQ899031.1; AB859015.1; HQ130441.1; AY857868.1; EF026104.1; AY745016.1; MH299929.1	D. longicolla	MN584769	100	JQ697857.1; MG776336.1; MG776335.1; MG776334.1; MG776333.1; MG776332.1; KC343922.1; KC343923.1; KC343924.1; KJ590766.1; MK099124.1; MK099123.1; MK099122.1; MK099121.1; MK099120.1; MK099118.1; MK099117.1; MK099116.1; MK099115.1; MK099114.1; MK099113.1; MK099112.1; MK099111.1; MK099110.1; MK099109.1; MK099105.1; MK099104.1; MK099098.1; MK099097.1; MK099093.1; KT895391.1; MK099101.1
D13	s/d	s/d	n.d	2012-2013	D. longicolla	MK483166	100	MG776319.1; MG776318.1; MG776317.1; MH299935.1;MH299934.1;MH299933.1; MH299929.1;MH220209.1; MH220208.1; MG182678.1; MF125058.1; MF125056.1; MF125055.1; MF125054.1; MF125052.1; MF125050.1; MF125047.1; MF125046.1; MF125045.1; MF125044.1; MF125043.1;MF125042.1; MF125041.1;MF125040.1; MF125039.1; KX977489.1; KX977488.1; KX769841.1; NR144924.1; KJ608553.1; JF430482.1; JQ899032.1; JQ899031.1; AB859015…	D. longicolla	MN584770	100	JQ697857.1; MG776336.1; MG776335.1; MG776334.1; MG776333.1; MG776332.1; KC343922.1; KC343923.1; KC343924.1; KJ590766.1; MK099124.1; MK099123.1; MK099122.1; MK099121.1; MK099120.1; MK099118.1; MK099117.1; MK099116.1; MK099115.1; MK099114.1; MK099113.1; MK099112.1; MK099111.1; MK099110.1; MK099109.1; MK099105.1; MK099104.1; MK099098.1; MK099097.1; MK099093.1; KT895391.1; MK099101.1
D14	s/d	s/d	n.d	2012-2013	D. longicolla	MK483175	100	MG776319.1; MG776318.1; MG776317.1; MH220208.1; MF125058.1; MF125056.1; MF125054.1; MF125047.1; MF125046.1; MF125045.1; MF125044.1; MF125043.1;MF125042.1; MF125041.1; MF125039.1; KX977489.1; KX977488.1; KX769841.1; KJ608553.1; JF430482.1; JQ899031.1; HQ130441.1; AY857868.1; EF026104.1	D. longicolla	MN584771	100	JQ697857.1; MG776336.1; MG776335.1; MG776334.1; MG776333.1; MG776332.1; KC343922.1; KC343923.1; KC343924.1; KJ590766.1; MK099124.1; MK099123.1; MK099122.1; MK099121.1; MK099120.1; MK099118.1; MK099117.1; MK099116.1; MK099115.1; MK099114.1; MK099113.1; MK099112.1; MK099111.1; MK099110.1; MK099109.1; MK099105.1; MK099104.1; MK099098.1; MK099097.1; MK099093.1; KT895391.1; MK099101.1
D15.1	Ruta1	San José	IGRA 510	2012-2013	D. longicolla	MK483171	100	LC333210.1; LC333209.1; LC333208.1; MG776321.1; MG776319.1; MG776318.1; MG776317.1; MH299935.1; MH299934.1; MH299933.1; MH299929.1; MH220209.1; MH220208.1; MF134860.1; MG182678.1; MF125058.1; MF125056.1; MF125055.1; MF125054.1; MF125052.1; MF125051.1; MF125047.1; MF125046.1; MF125045.1; MF125044.1; MF125043.1;MF125042.1; MF125041.1; MF125040.1; MF125039.1; KX977489.1; KX977488.1; KX878969.1; KX87…	D. longicolla	MN584786	100	JQ697857.1; MG776336.1; MG776335.1; MG776334.1; MG776333.1; MG776332.1; KC343922.1; KC343923.1; KC343924.1; KJ590766.1; MK099124.1; MK099123.1; MK099122.1; MK099121.1; MK099120.1; MK099118.1; MK099117.1; MK099116.1; MK099115.1; MK099114.1; MK099113.1; MK099112.1; MK099111.1; MK099110.1; MK099109.1; MK099105.1; MK099104.1; MK099098.1; MK099097.1; MK099093.1; KT895391.1; MK099101.1
D15.2	Ruta1	San José	IGRA 510	2012-2013	D. longicolla	MK483159	100	MG776319.1; MG776318.1; MG776317.1; MH220208.1; KX977489.1; KX977488.1; KX769841.1; MF125058.1; MF125056.1; MF125054.1; MF125047.1; MF125046.1; MF125045.1; MF125044.1; MF125043.1; MF125042.1; MF125041.1; MF125039.1; KJ608553.1; JF430482.1; JQ899031.1; HQ130441.1; AY857868.1; EF026104.1; AY745016.1; MH299935.1; MH299934.1; MH299933.1; NR144924.1; JQ899032.1; AB859015.1; MH299929.1	D. longicolla	MN584787	100	JQ697857.1; MG776336.1; MG776335.1; MG776334.1; MG776333.1; MG776332.1; KC343922.1; KC343923.1; KC343924.1; KJ590766.1; MK099124.1; MK099123.1; MK099122.1; MK099121.1; MK099120.1; MK099118.1; MK099117.1; MK099116.1; MK099115.1; MK099114.1; MK099113.1; MK099112.1; MK099111.1; MK099110.1; MK099109.1; MK099105.1; MK099104.1; MK099098.1; MK099097.1; MK099093.1; KT895391.1; MK099101.1
D16.1	Mercedes	Soriano	n.d	2012-2013	D. caulivora	MK483195	99	AF000567.2; HM625752.1; HM625764.1; MH864501.1; HM625762.1; HM625759.1; AF000563.2; AF000212.2; HM625753.1; HM625768.1; HM625765.1; HM625756.1; MG776308.1; MG776307.1; HM625761.1; MG776310.1; HM625755.1; MG776309.1; MH299959.1; HM625772.1; HM625767.1; EF594043.1; MG776311.1; JF418934.1; HM625773.1; MG182677.1; JF418936.1; NR111845.1; EF594041.1; AJ312360.1	D. caulivora	MN584795	100	JF461465.1; AF398889.1; KC343772.1; MG776326.1; MG776325.1; MG776324.1; MG776323.1; MG776322.1; MK099094.1; HM347687.1; KC343771.1; MK099096.1
D16.2	Mercedes	Soriano	n.d	2012-2013	D. caulivora	MK483202	100	MG776310.1; MG776309.1; MG776308.1; MG776307.1; MH964501.1; NR111845.1; JF418934.1; HQ445937.1; AF000567.2; HM625768.1; HM625764.1; HM625762.1; HM625759.1; HM625756.1; HM625753.1; HM625752.1; EU622854.1; EF594043.1; EF594042.1; EF594041.1; EF594040.1; MH299927.1	D. caulivora	MN584796	100	JF461465.1; AF398889.1; KC343772.1; MG776326.1; MG776325.1; MG776324.1; MG776323.1; MG776322.1; MK099094.1; HM347687.1; KC343771.1; MK099096.1
D17.2	Treinta y tres	Treinta y tres	6126	2012-2013	D. caulivora	MK483197	100	MG776310.1; MG776309.1; MG776308.1; MG776307.1; MH299927.1; MH964501.1; NR111845.1; JF418934.1; HQ445937.1; HM347703.1; AF000567.2; HM625768.1; HM625764.1; HM625762.1; HM625761.1;HM625759.1; HM625756.1; HM625753.1; HM625752.1; EU622854.1; EF594043.1; EF594042.1; EF594041.1; EF594040.1; MH299959.1	D. caulivora	MN584797	100	JF461465.1; AF398889.1; KC343772.1; MG776326.1; MG776325.1; MG776324.1; MG776323.1; MG776322.1; MK099094.1; HM347687.1; KC343771.1; MK099096.2
D18.1	Treinta y tres	Treinta y tres	DM 6.8	2012-2013	D. caulivora	MK483181	98	AF000567.2; HM625768.1; HM625762.1; HM625756.1; HM625753.1; HM625752.1; HM625764.1; MH864501.1; HM625765.1; HM625759.1; AF000563.1; AF000212.2; HM625761.1; EF594043.1; JF418934.1; MG776308.1; MG776307.1; HM625755.1; MG776310.1; HM625767.1; MG776309.1; MH299959.1; JF418936.1; NR111845.1; HM625772.1	D. caulivora	MN584798	100	JF461465.1; AF398889.1; KC343772.1; MG776326.1; MG776325.1; MG776324.1; MG776323.1; MG776322.1; MK099094.1; HM347687.1; KC343771.1; MK099096.3
D18.2	Treinta y tres	Treinta y tres	DM 6.8	2012-2013	D. caulivora	MK483210	99	MG776310.1; MG776309.1; MG776308.1; MG776307.1; MH299959.1; MH299927.1; MH964501.1; KM679361.1; NR111845.1; JF418934.1; HQ445937.1; HM347703.1; AF000567.2; HM625768.1; HM625764.1; HM625762.1; HM625761.1; HM625759.1; HM625756.1; HM625753.1; HM625752.1; EU622854.1; EF594043.1; EF594042.1; EF594041.1; EF594040.1; HM625765.1; MG776311.1; KC343046.1; JF418936.1; AF000563.2; AF000212.2; HM625767.1; HM6…	D. caulivora	MN584799	100	JF461465.1; AF398889.1; KC343772.1; MG776326.1; MG776325.1; MG776324.1; MG776323.1; MG776322.1; MK099094.1; HM347687.1; KC343771.1; MK099096.4
D19.1	Treinta y tres	Treinta y tres	RA 55	2012-2013	D. caulivora	MK483182	97	MH299927.1; MH964501.1; KM679361.1; AF000567.2; HM625768.1; HM625764.1; HM625762.1; HM625759.1; HM625756.1; HM625753.1; HM625752.1; EU622854.1; JF418934.1; HM625765.1; AF000563.2; AF000212.2; HM625767.1; HM625761.1; FJ357156.1; HM625755.1	D. caulivora	MN584800	100	JF461465.1; AF398889.1; KC343772.1; MG776326.1; MG776325.1; MG776324.1; MG776323.1; MG776322.1; MK099094.1; HM347687.1; KC343771.1; MK099096.5
D20	Dolores	Soriano	5.9	2012-2013	D. caulivora	MK483198	99	HM625762.1; HM625765.1; AF000567.1; HM625752.1; HM625764.1; MH864501.1; HM625759.1; AF000563.2; AF000212.2; HM625767.1; HM625761.1; HM625768.1; HM625756.1; HM625753.1; MG776308.1; MG776307.1; HM625755.1; MG776310.1; MG776309.1; MH299959.1; HM625772.1; MG776311.1; JF418936.1; HM625773.1; MG182677.1	D. caulivora	MN584801	100	JF461465.1; AF398889.1; KC343772.1; MG776326.1; MG776325.1; MG776324.1; MG776323.1; MG776322.1; MK099094.1; HM347687.1; KC343771.1; MK099096.6
D20.2	Dolores	Soriano	5.9	2012-2013	D. longicolla	MK483156	100	MG776319.1; MG776318.1; MG776317.1; MH299935.1;MH299934.1;MH299933.1; MH220208.1; MF125058.1; MF125056.1; MF125054.1; MF125047.1; MF125046.1; MF125045.1; MF125044.1; MF125043.1;MF125042.1; MF125041.1;MF125040.1; MF125039.1; KX977489.1; KX977488.1; KX769841.1; NR144924.1; KJ608553.1; JF430482.1; JQ899032.1; JQ899031.1; AB859015.1; HQ130441.1; AY857868.1; EF026104.1; MH299929.1; AY745016.1	D. longicolla	MN584772	100	JQ697857.1; MG776336.1; MG776335.1; MG776334.1; MG776333.1; MG776332.1; KC343922.1; KC343923.1; KC343924.1; KJ590766.1; MK099124.1; MK099123.1; MK099122.1; MK099121.1; MK099120.1; MK099118.1; MK099117.1; MK099116.1; MK099115.1; MK099114.1; MK099113.1; MK099112.1; MK099111.1; MK099110.1; MK099109.1; MK099105.1; MK099104.1; MK099098.1; MK099097.1; MK099093.1; KT895391.1; MK099101.1
D20.3	Dolores	Soriano	5.9	2012-2013	D. longicolla	MK483160	100	MG776319.1; MG776318.1; MG776317.1; MH299935.1;MH299934.1;MH299933.1; MH299929.1; MH220208.1; MF125058.1; MF125056.1; MF125054.1; MF125047.1; MF125046.1; MF125045.1; MF125044.1; MF125043.1;MF125042.1; MF125041.1; MF125039.1; KX977489.1; KX977488.1; KX769841.1; NR144924.1; KJ608553.1; JF430482.1; JQ899032.1; JQ899031.1; AB859015.1; HM347699.1; HQ130441.1; FJ785433.1; AY857868.1; AB247167.1; EF0261…	D. longicolla	MN584773	100	JQ697857.1; MG776336.1; MG776335.1; MG776334.1; MG776333.1; MG776332.1; KC343922.1; KC343923.1; KC343924.1; KJ590766.1; MK099124.1; MK099123.1; MK099122.1; MK099121.1; MK099120.1; MK099118.1; MK099117.1; MK099116.1; MK099115.1; MK099114.1; MK099113.1; MK099112.1; MK099111.1; MK099110.1; MK099109.1; MK099105.1; MK099104.1; MK099098.1; MK099097.1; MK099093.1; KT895391.1; MK099101.1
D21	Riachuelo	Colonia	n.d	2012-2013	D. helianthi	*	100	AJ312351.1	D. endophytica	MN584749	98	AB900132.1; AB900744.1
					D. endophytica		99	KC343069.1; KC343072.1
					D. kongii		99	KR024740.1; KR024736.1; KR024728.1; KR024726.1; KR024725.1; KR024720.1; NR111616.1; KR024730.1; KR024729.1;
D22	San Pedro	Colonia	6.2	2012-2013	D. longicolla	MK483176	99	MG776319.1; MG776318.1; MG776317.1; MH299935.1;MH299934.1;MH299933.1; MH220208.1; MF125058.1; MF125056.1; MF125054.1; MF125047.1; MF125046.1; MF125045.1; MF125044.1; MF125043.1;MF125042.1; MF125041.1; MF125039.1; KX977489.1; KX977488.1; KX769841.1; NR144924.1; KJ608553.1; JF430482.1; JQ899032.1; JQ899031.1; AB859015.1; HQ130441.1; AY857868.1; EF026104.1; MH299929.1; MH857433.1; MH220209.1; MG1826…	D. longicolla	MN584774	99	JQ697857.1; MG776336.1; MG776335.1; MG776334.1; MG776333.1; MG776332.1; KC343922.1; KC343923.1; KC343924.1; KJ590766.1; MK099124.1; MK099123.1; MK099122.1; MK099121.1; MK099120.1; MK099118.1; MK099117.1; MK099116.1; MK099115.1; MK099114.1; MK099113.1; MK099112.1; MK099111.1; MK099110.1; MK099109.1; MK099105.1; MK099104.1; MK099098.1; MK099097.1; MK099093.1; KT895391.1; MK099101.1
D24.1	Palmitas	Soriano	n.d	2012-2013	D. miriciae	MK483141	99	NR147535.1; KJ197284.1; KJ197283.1; KJ197282.1; MH220211.1; MK247550.1	D. miriciae	MN584754	100	KJ197245.1; KJ197246.1; KJ197244.1
D24.2	Palmitas	Soriano	n.d	2012-2013	D. caulivora	MK483183	99	HM625762.1; HM625765.1; AF000567.1; HM625757.1; HM625764.1; MH864501.1; HM625759.1; AF000563.2; AF000212.2; HM625767.1; HM625761.1; HM625756.1; HM625753.1; MG776308.1; MG776307.1; HM625755.1; MG776310.1; MG776309.1; MH299959.1; HM625772.1; MG776311.1; JF418934.1; HM625773.1; MG182677.1	D. caulivora	MN584802	100	JF461465.1; AF398889.1; KC343772.1; MG776326.1; MG776325.1; MG776324.1; MG776323.1; MG776322.1; MK099094.1; HM347687.1; KC343771.1; MK099096.6
D25.1	Arroyo del medio	Soriano	n.d	2012-2013	D. longicolla	MK483177	100	MG776319.1; MG776318.1; MG776317.1; MH220208.1; MF125058.1; MF125056.1; MF125054.1; MF125047.1; MF125046.1; MF125045.1; MF125044.1; MF125043.1;MF125042.1; MF125041.1; MF125039.1; KX977489.1; KX977488.1; KX769841.1; KJ608553.1; JF430482.1; HQ130441.1; AY857868.1; EF026104.1	D. longicolla	MN584775	100	JQ697857.1; MG776336.1; MG776335.1; MG776334.1; MG776333.1; MG776332.1; KC343922.1; KC343923.1; KC343924.1; KJ590766.1; MK099124.1; MK099123.1; MK099122.1; MK099121.1; MK099120.1; MK099118.1; MK099117.1; MK099116.1; MK099115.1; MK099114.1; MK099113.1; MK099112.1; MK099111.1; MK099110.1; MK099109.1; MK099105.1; MK099104.1; MK099098.1; MK099097.1; MK099093.1; KT895391.1; MK099101.1
D25.2	Arroyo del medio	Soriano	n.d	2012-2013	D. miriciae	MK483144	100	NR147535.1; KJ197284.1; KJ197283.1; KJ197282.1	D. miriciae	MN584755	100	KJ197245.1; KJ197246.1; KJ197244.1
D26.3	Rafael Peraza	San José	FN 5.75	2012-2013	D. caulivora	MK483204	100	MG776310.1; MG776309.1; MG776308.1; MG776307.1; MH299927.1; MH864501.1; NR111845.1; JF418934.1; HQ445937.1; AF000567.2; HM625768.1; HM625764.1; HM625762.1; HM625759.1; HM625756.1; HM625753.1; HM625752.1; EU622854.1; EF594043.1; EF594042.1; EF594041.1; EF594040.1; HM347703.1	D. caulivora	MN584818	100	JF461465.1; AF398889.1; KC343772.1; MG776326.1; MG776325.1; MG776324.1; MG776323.1; MG776322.1; MK099094.1; HM347687.1; KC343771.1; MK099096.6
D26.4	Rafael Peraza	San José	FN 5.75	2012-2013	D. caulivora	MK483184	100	AF000567.2; HM625768.1; HM625756.1; HM625753.1; HM625752.1; HM625764.1; MH864501.1; HM625759.1	D. caulivora	MN584819	100	JF461465.1; AF398889.1; KC343772.1; MG776326.1; MG776325.1; MG776324.1; MG776323.1; MG776322.1; MK099094.1; HM347687.1; KC343771.1; MK099096.7
D27	Puntas perdido	Flores	DM 7.0i	2012-2013	D. caulivora	MK483206	100	MG776310.1; MG776309.1; MG776308.1; MG776307.1; MH964501.1; NR111845.1; JF418934.1; HQ445937.1; AF000567.2; HM625768.1; HM625764.1; HM625762.1; HM625759.1; HM625756.1; HM625753.1; HM625752.1; EF594043.1; EF594042.1; EF594041.1; EF594040.1	D. caulivora	MN584804	100	JF461465.1; AF398889.1; KC343772.1; MG776326.1; MG776325.1; MG776324.1; MG776323.1; MG776322.1; MK099094.1; HM347687.1; KC343771.1; MK099096.8
D27.1	Puntas perdido	Flores	DM 7.0i	2012-2013	D. caulivora	MK483199	99	MG776310.1; MG776309.1; MG776308.1; MG776307.1; MH299927.1; MH864501.1; NR111845.1; JF418934.1; HQ445937.1; HM347703.1; AF000567.2; HM625768.1; HM625764.1; HM625762.1; HM625761.1; HM625759.1; HM625756.1; HM625753.1; HM625752.1; EU622854.1; EF594043.1; EF594042.1; EF594041.1; EF594040.1; MH299959.1; HM625765.1; MG776311.1; KC343046.1; JF418936.1; AF000563.1; AF000212.2; HM625761.1; HM625755.1; FJ3…	D. caulivora	MN584803	100	JF461465.1; AF398889.1; KC343772.1; MG776326.1; MG776325.1; MG776324.1; MG776323.1; MG776322.1; MK099094.1; HM347687.1; KC343771.1; MK099096.9
D28	Paso Lajeado	Rivera	A 5909	2012-2013	D. helianthi	*	98	AJ312351.1	D. endophytica	MN584750	98	AB900132.1; AB900744.1
					D. endophytica		98	KC343069.1; KC343072.1
					D. kongii		97	KR024740.1; KR024736.1; KR024728.1; KR024726.1; KR024725.1; KR024720.1; NR111616.1; KR024730.1; KR024729.1;
D30	Rincón del pino	San José	DM 7.0	2012-2013	D. miriciae	MK483145	100	MK247550.1; NR147535.1; KJ197284.1; KJ197283.1; KJ197282.1	D. miriciae	MN584758	100	KJ197245.1; KJ197246.1; KJ197244.1
D32	Rincón del pino	San José	A 5009	2012-2013	D. longicolla	MK483178	100	MG776321.1; MG776319.1; MG776318.1; MG776317.1; MH299935.1;MH299934.1;MH299933.1; MH299929.1; MH220208.1; MF134860.1; MF125058.1; MF125056.1; MF125054.1; MF125052.1; MF125051.1; MF125047.1; MF125046.1; MF125045.1; MF125044.1; MF125043.1;MF125042.1; MF125041.1; MF125039.1; KX977489.1; KX977488.1; KX769841.1; NR144924.1; KJ608553.1; JF430482.1; JX827609.1; JQ899032.1; JQ899031.1; AB859015.1; JF3091…	D. longicolla	MN584788	100	JQ697857.1; MG776336.1; MG776335.1; MG776334.1; MG776333.1; MG776332.1; KC343922.1; KC343923.1; KC343924.1; KJ590766.1; MK099124.1; MK099123.1; MK099122.1; MK099121.1; MK099120.1; MK099118.1; MK099117.1; MK099116.1; MK099115.1; MK099114.1; MK099113.1; MK099112.1; MK099111.1; MK099110.1; MK099109.1; MK099105.1; MK099104.1; MK099098.1; MK099097.1; MK099093.1; KT895391.1; MK099101.1
D33	Paso Laguna	Treinta y tres	A 5909	2012-2013	D. longicolla	MK483163	100	MG776319.1; MG776318.1; MG776317.1; MH299935.1;MH299934.1;MH299933.1; MH299929.1; MH220208.1; MF134860.1; MF125058.1; MF125056.1; MF125054.1; MF125047.1; MF125046.1; MF125045.1; MF125044.1; MF125043.1; MF125042.1; MF125041.1; MF125039.1; KX977489.1; KX977488.1; KX769841.1; NR144924.1; KJ608553.1; JF430482.1; JX827609.1; JQ899032.1; JQ899031.1; AB859015.1; JF309199.1; HM347699.1; HQ130441.1; FJ785…	D. longicolla	MN584776	100	JQ697857.1; MG776336.1; MG776335.1; MG776334.1; MG776333.1; MG776332.1; KC343922.1; KC343923.1; KC343924.1; KJ590766.1; MK099124.1; MK099123.1; MK099122.1; MK099121.1; MK099120.1; MK099118.1; MK099117.1; MK099116.1; MK099115.1; MK099114.1; MK099113.1; MK099112.1; MK099111.1; MK099110.1; MK099109.1; MK099105.1; MK099104.1; MK099098.1; MK099097.1; MK099093.1; KT895391.1; MK099101.1
D34.1	Rincón del pino	San José	A 6411	2012-2013	D. caulivora	MK483185	99	AF000567.2; HM625752.1; HM625764.1; HM625762.1; MH864501.1; HM625759.1; AF000563.1; AF000212.2; HM625765.1; HM625756.1; HM625761.1; MG776308.1; MG776307.1; HM625755.1; HM625753.1; MG776310.1; MH299959.1; HM625768.1; HM625767.1; MG776309.1; HM625772.1; MG182677.1; EF594043.1; MG776311.1; JF418934.1; HM625773.1; AJ312360.1; JF418936.1	D. caulivora	MN584820	100	JF461465.1; AF398889.1; KC343772.1; MG776326.1; MG776325.1; MG776324.1; MG776323.1; MG776322.1; MK099094.1; HM347687.1; HM347691.1;KC343771.1; MK099096.6
D34.2	Rincón del pino	San José	A6411	2012-2013	D. longicolla	MK483169	100	LC333210.1; MG776319.1; MG776318.1; MG776317.1; MH299935.1; MH299934.1; MH299933.1; MH299929.1; MH220209.1; MH220208.1; MF134860.1; MG182678.1; MF125058.1; MF125056.1; MF125055.1; MF125054.1; MF125052.1; MF125050.1; MF125047.1; MF125046.1; MF125045.1; MF125044.1; MF125043.1;MF125042.1; MF125041.1; MF125040.1; MF125039.1; KX977489.1; KX977488.1; KX769841.1; NR144924.1; KJ608553.1; JF430482.1; JX82…	D. longicolla	MN584789	100	JQ697857.1; MG776336.1; MG776335.1; MG776334.1; MG776333.1; MG776332.1; KC343922.1; KC343923.1; KC343924.1; KJ590766.1; MK099124.1; MK099123.1; MK099122.1; MK099121.1; MK099120.1; MK099118.1; MK099117.1; MK099116.1; MK099115.1; MK099114.1; MK099113.1; MK099112.1; MK099111.1; MK099110.1; MK099109.1; MK099105.1; MK099104.1; MK099098.1; MK099097.1; MK099093.1; KT895391.1; MK099101.1
D34.3	Rincón del pino	San José	A6411	2012-2013	D. longicolla	MK483172	100	MG776319.1; MG776318.1; MG776317.1; MH299935.1;MH299934.1;MH299933.1; MH299929.1;MH220209.1; MH220208.1;MF134860.1; MF125058.1; MF125056.1;MF125054.1; MF125052.1; MF125050.1; MF125047.1; MF125046.1; MF125045.1; MF125044.1; MF125043.1;MF125042.1; MF125041.1;MF125040.1; MF125039.1; KX977489.1; KX977488.1; NR144924.1; KJ608553.1; JF430482.1; JX827609.1; JQ899032.1; JQ899031.1; AB859015.1; JF309199.1…	D. longicolla	MN584790	100	JQ697857.1; MG776336.1; MG776335.1; MG776334.1; MG776333.1; MG776332.1; KC343922.1; KC343923.1; KC343924.1; KJ590766.1; MK099124.1; MK099123.1; MK099122.1; MK099121.1; MK099120.1; MK099118.1; MK099117.1; MK099116.1; MK099115.1; MK099114.1; MK099113.1; MK099112.1; MK099111.1; MK099110.1; MK099109.1; MK099105.1; MK099104.1; MK099098.1; MK099097.1; MK099093.1; KT895391.1; MK099101.1
D35.1	Rincón del pino	San José	TJ 2178	2012-2013	D. miriciae	MK483140	100	MK247550.1;NR147535.1;KJ197284.1;KJ197283.1;KJ197282.1	D. miriciae	MN584759	100	KJ197245.1; KJ197246.1; KJ197244.1
D35.2	Rincón del pino	San José	TJ2178	2012-2013	D. miriciae	MK483146	100	NR147535.1; KJ197284.1; KJ197283.1; KJ197282.1	D. miriciae	MN584760	100	KJ197245.1; KJ197246.1; KJ197244.1
D36.1	Rincón del pino	San José	IGRA 562	2012-2013	D. miriciae	MK483147	100	MK247550.1;NR147535.1;KJ197284.1;KJ197283.1;KJ197282.1	D. miriciae	MN584761	100	KJ197245.1; KJ197246.1; KJ197244.1
D36.2	Rincón del pino	San José	IGRA 562	2012-2013	D. caulivora	MK483186	99	HM625762.1; MH864501; AF000567.2; HM625764.1; HM625759.1; HM625752.1; HM625765.1; HM625768.1; HM625756.1; HM625753.1; MG776308.1; MG776307.1; AF000563.1; AF000212.2; EF594043.1; MG776309.1; HM625767.1; HM625755.1; JF418934.1; HM625761.1; MG776309.1; JF418936.1; MG776311.1; NR111845.1; HM625772.1; EF594041.1	D. caulivora	MN584821	100	JF461465.1; AF398889.1; KC343772.1; MG776326.1; MG776325.1; MG776324.1; MG776323.1; MG776322.1; MK099094.1; HM347687.1; HM347691.1;KC343771.1; MK099096.6
D37.1	Rincón del pino	San José	IGRA 510	2012-2013	D. caulivora	MK483187	99	AF000567.2; HM625752.1; HM625764.1; HM625762.1; MH864501.1; HM625768.1; HM625759.1; HM625756.1; HM625753.1; AF000563.1; AF000212.2; HM625765.1; HM625761.1; MG776308.1; MG776307.1; HM625755.1; EF594043.1; MG776310.1; JF418934.1; MG776309.1; MH299959.1; JF418936.1; MG776311.1; HM625773.1	D. caulivora	MN584822	100	JF461465.1; AF398889.1; KC343772.1; MG776326.1; MG776325.1; MG776324.1; MG776323.1; MG776322.1; MK099094.1; HM347687.1; HM347691.1;KC343771.1; MK099096.7
D37.2	Rincón del pino	San José	IGRA 510	2012-2013	D. caulivora	MK483203	99	HM625762.1; HM625765.1; AF000567.1; HM625752.1; HM625764.1; MH864501.1; HM625759.1; AF000563.2; AF000212.2; HM625767.1; HM625761.1; HM625768.1; HM625756.1; HM625753.1; MG776308.1; MG776307.1; HM625755.1; MG776310.1; MG776309.1; MH299959.1; HM625772.1; MG776311.1; JF418936.1; HM625773.1; MG182677.1	D. caulivora	MN584823	100	JF461465.1; AF398889.1; KC343772.1; MG776326.1; MG776325.1; MG776324.1; MG776323.1; MG776322.1; MK099094.1; HM347687.1; HM347691.1;KC343771.1; MK099096.8
D38.1	La Estanzuela	Colonia	n.d	2012-2013	D. miriciae	MK483148	100	NR147535.1;KJ197284.1;KJ197283.1;KJ197282.1	D. miriciae	MN584756	100	KJ197245.1; KJ197246.1; KJ197244.1
D38.2	La Estanzuela	Colonia	n.d	2012-2013	D. miriciae	MK483149	100	MK247550.1; NR147535.1; KJ197284.1; KJ197283.1; KJ197282.1	D. miriciae	MN584757	100	KJ197245.1; KJ197246.1; KJ197244.1
D39.1	Rincón del pino	San José	TJ 2164	2012-2013	D. miriciae	MK483150	99	NR147535.1; KJ197282.1; KJ197283.1; KJ197284.1; MH220211.1	D. miriciae	MN584762	99	KJ197245.1; KJ197246.1; KJ197244.1
D39.2	Rincón del pino	San José	TJ 2164	2012-2013	D. miriciae	MK483142	99	NR147535.1; KJ197284.1; KJ197283.1; KJ197282.1; MH220211.1	D. miriciae	MN584763	99	KJ197245.1; KJ197246.1; KJ197244.1
D43.1	Ruta 8 km 294	Treinta y tres	NA 5909	2015	D. longicolla	MK483167	100	LC333210.1; MG776321.1; MG776319.1; MG776318.1; MG776317.1; MH299935.1; MH299934.1; MH299933.1; MH299929.1; MH220209.1; MH220208.1; MF134860.1; MG182678.1; MF125058.1; MF125056.1; MF125055.1; MF125054.1; MF125052.1; MF125051.1; MF125050.1; MF125047.1; MF125046.1; MF125045.1; MF125044.1; MF125043.1; MF125042.1; MF125041.1; MF125040.1; MF125039.1; KX977489.1; KX977488.1; KX878969.1; KX769841.1; NR1…	D. longicolla	MN584777	100	JQ697857.1; MG776336.1; MG776335.1; MG776334.1; MG776333.1; MG776332.1; KC343922.1; KC343923.1; KC343924.1; KJ590766.1; MK099124.1; MK099123.1; MK099122.1; MK099121.1; MK099120.1; MK099118.1; MK099117.1; MK099116.1; MK099115.1; MK099114.1; MK099113.1; MK099112.1; MK099111.1; MK099110.1; MK099109.1; MK099105.1; MK099104.1; MK099098.1; MK099097.1; MK099093.1; KT895391.1; MK099101.1
D44	Ruta 8	Treinta y tres	DM 6.8	2015	D. caulivora	MK483188	99	AF000567.2; HM625752.1; HM625764.1; HM625762.1; MH864501.1; HM625759.1; AF000563.1; AF000212.2; HM625765.1; HM625761.1; HM625756.1; MG776308.1; MG776307.1; HM625768.1; HM625755.1; HM625753.1; MG776310.1; MG776309.1; MH299959.1; HM625767.1; HM625772.1; EF594043.1; JF418934.1; MG776311.1 HM625773.1; MG182677.1	D. caulivora	MN584806	100	JF461465.1; AF398889.1; KC343772.1; MG776326.1; MG776325.1; MG776324.1; MG776323.1; MG776322.1; MK099094.1; HM347687.1; HM347691.1;KC343771.1; MK099096.6
D45	Ruta 9	Rocha	DM 5958 Ipro	2015	D. longicolla	MK483164	100	MG776321.1; MG776319.1; MG776318.1; MG776317.1; MH299935.1;MH299934.1; MH299933.1; MH299929.1; MH220208.1; MF134860.1; MF125058.1; MF125056.1; MF125054.1; MF125051.1; MF125047.1; MF125046.1; MF125045.1; MF125044.1; MF125043.1; MF125042.1; MF125041.1; MF125039.1; KX977489.1; KX977488.1; KX769841.1; NR144924.1; KJ608553.1; JF430482.1; JX827609.1; JQ899032.1; JQ899031.1; AB859015.1; JF309199.1; HM34…	D. longicolla	MN584778	99	JQ697857.1; MG776336.1; MG776335.1; MG776334.1; MG776333.1; MG776332.1; KC343922.1; KC343923.1; KC343924.1; KJ590766.1; MK099124.1; MK099123.1; MK099122.1; MK099121.1; MK099120.1; MK099118.1; MK099117.1; MK099116.1; MK099115.1; MK099114.1; MK099113.1; MK099112.1; MK099111.1; MK099110.1; MK099109.1; MK099105.1; MK099104.1; MK099098.1; MK099097.1; MK099093.1; KT895391.1; MK099101.1
D46	Chamanga	Flores	DM 6.2i	2015	D. caulivora	MK483189	99	AF000567.2; HM625768.1; HM625762.1; HM625756.1; HM625753.1; HM625752.1; EU622854.1; HM625764.1; MH299959.1; MH299927.1; MH864501.1; HM625765.1; HM625759.1; KX641943.1; AF000563.1; AF000212.2; HM625761.1; FJ357156.1; EF594043.1; KM679361.1; JF418934.1; HM625767.1; MG776308.1; MG776307.1; HM625755.1; MG776310.1; NR111845.1; EF594041.1; MG776309.1; MG182677.1; JF418936.1; HM625772.1; HM625772.1; EF5…	D. caulivora	MN584807	100	JF461465.1; AF398889.1; KC343772.1; MG776326.1; MG776325.1; MG776324.1; MG776323.1; MG776322.1; MK099094.1; HM347687.1; HM347691.1;KC343771.1; MK099096.6
D47	Chapiqui	Paysandú	NA 5909 de Nidera	2015	D. caulivora	MK483205	100	MG776310.1; MG776309.1; MG776308.1; MG776307.1; MH299927.1; MH964501.1; NR111845.1; JF418934.1; HQ445937.1; AF000567.2; HM625768.1; HM625764.1; HM625762.1; HM625761.1; HM625759.1; HM625756.1; HM625753.1; HM625752.1; EU622854.1; EF594043.1; EF594042.1; EF594041.1; EF594040.1; HM347703.1	D. caulivora	MN584824	100	JF461465.1; AF398889.1; KC343772.1; MG776326.1; MG776325.1; MG776324.1; MG776323.1; MG776322.1; MK099094.1; HM347687.1; HM347691.1;KC343771.1; MK099096.7
D48	Colonia rubio	Salto	DM 262 intacta	2015	D. longicolla	MK483157	100	MG776319.1; MG776318.1; MG776317.1; MH299935.1;MH299934.1;MH299933.1; MH220208.1; MF134860.1; MF125058.1; MF125056.1; MF125054.1; MF125047.1; MF125046.1; MF125045.1; MF125044.1; MF125043.1;MF125042.1; MF125041.1; MF125039.1; KX977489.1; KX977488.1; KX769841.1; NR144924.1; KJ608553.1; JF430482.1; JX827609.1; JQ899032.1; JQ899031.1; AB859015.1; JF309199.1; HQ130441.1; AY857868.1; EF026104.1; AY7450…	D. longicolla	MN584779	99	JQ697857.1; MG776336.1; MG776335.1; MG776334.1; MG776333.1; MG776332.1; KC343922.1; KC343923.1; KC343924.1; KJ590766.1; MK099124.1; MK099123.1; MK099122.1; MK099121.1; MK099120.1; MK099118.1; MK099117.1; MK099116.1; MK099115.1; MK099114.1; MK099113.1; MK099112.1; MK099111.1; MK099110.1; MK099109.1; MK099105.1; MK099104.1; MK099098.1; MK099097.1; MK099093.1; KT895391.1; MK099101.1
D49	Ruta 105 km 32	Soriano	NA 6419 intacta	2015	D. caulivora	MK483200	99	MG776310.1; MG776309.1; MG776308.1; MG776307.1; MH299927.1; MH964501.1; NR111845.1; JF418934.1; HQ445937.1; HM347703.1; AF000567.2; HM625768.1; HM625764.1; HM625762.1; HM625759.1; HM625756.1; HM625753.1; HM625752.1; EU622854.1; EF594043.1; EF594042.1; EF594041.1; EF594040.1; MH299959.1; HM625765.1; MG776311.1; KM679361.1; KC343046.1; JF418936.1; AF000563.2; AF000212.2; HM625761.1; HM625755.1; FJ3…	D. caulivora	MN584808	100	JF461465.1; AF398889.1; KC343772.1; MG776326.1; MG776325.1; MG776324.1; MG776323.1; MG776322.1; MK099094.1; HM347687.1; HM347691.1;KC343771.1; MK099096.6
D50	Ruta 21 km 341	Soriano	NA 5909	2015	D. caulivora	MK483190	99	AF000567.2; HM625752.1; MG776308.1; MG776307.1; MH864501.1; HM625764.1; HM625762.1; HM625759.1; MG776310.1; MG776309.1; AF000563.1; AF000212.2; HM625765.1; HM625756.1; HM625755.1; MH299959.1; HM625761.1; HM625768.1; HM625753.1; MG776311.1; JF418934.1; HM625767.1; EF594043.1; HM625772.1; NR111845.1; JF418936.1; AJ312360.1; EF594041.1; EF594042.1; KC343046.1	D. caulivora	MN584809	100	JF461465.1; AF398889.1; KC343772.1; MG776326.1; MG776325.1; MG776324.1; MG776323.1; MG776322.1; MK099094.1; HM347687.1; HM347691.1;KC343771.1; MK099096.7
D51	Ruta 3 km 147	Flores	DM 6.2i	2015	D. caulivora	MK483207	100	MG776310.1; MG776309.1; MG776308.1; MG776307.1; MH964501.1; NR111845.1; JF418934.1; HQ445937.1; AF000567.2; HM625768.1; HM625764.1; HM625762.1; HM625759.1; HM625756.1; HM625753.1; HM625752.1; EF594043.1; EF594042.1; EF594041.1; EF594040.1	D. caulivora	MN584810	100	JF461465.1; AF398889.1; KC343772.1; MG776326.1; MG776325.1; MG776324.1; MG776323.1; MG776322.1; MK099094.1; HM347687.1; HM347691.1;KC343771.1; MK099096.8
D52	Trinidad	Flores	626	2015	D. longicolla	MK483161	100	MG776319.1; MG776318.1; MG776317.1; MH299935.1;MH299934.1;MH299933.1; MH299929.1; MH220208.1; MF125058.1; MF125056.1; MF125054.1; MF125047.1; MF125046.1; MF125045.1; MF125044.1; MF125043.1;MF125042.1; MF125041.1; MF125039.1; KX977489.1; KX977488.1; KX769841.1; NR144924.1; KJ608553.1; JF430482.1; JQ899032.1; JQ899031.1; AB859015.1; HM347699.1; HQ130441.1; AY857868.1; AB247167.1; EF026104.1	D. longicolla	MN584780	100	JQ697857.1; MG776336.1; MG776335.1; MG776334.1; MG776333.1; MG776332.1; KC343922.1; KC343923.1; KC343924.1; KJ590766.1; MK099124.1; MK099123.1; MK099122.1; MK099121.1; MK099120.1; MK099118.1; MK099117.1; MK099116.1; MK099115.1; MK099114.1; MK099113.1; MK099112.1; MK099111.1; MK099110.1; MK099109.1; MK099105.1; MK099104.1; MK099098.1; MK099097.1; MK099093.1; KT895391.1; MK099101.1
D53	Trinidad	Flores	626	2015	D. caulivora	MK483191	97	MH864501.1; AF000567.2; HM625764.1; HM625759.1; HM625752.1; MH299959.1; HM625762.1; MG776308.1; MG776307.1; HM625768.1; HM625756.1; HM625753.1; MG776310.1; MG182677.1; JF418934.1; AF000563.1; AF000212.2; HM625765.1; MG776309.1; MH299927.1; HM625761.1; EU622854.1; HM625755.1; JF418936.1; MG776311.1; NR111845.1; HM625767.1	D. caulivora	MN584811	100	JF461465.1; AF398889.1; KC343772.1; MG776326.1; MG776325.1; MG776324.1; MG776323.1; MG776322.1; MK099094.1; HM347687.1; HM347691.1;KC343771.1; MK099096.6
D54	Ecilda Paullier	San José	DM 5.9i	2015	D. longicolla	MK483179	100	MG776319.1; MG776318.1; MG776317.1; MH299935.1;MH299934.1;MH299933.1; MH299929.1; MH220208.1; MF125058.1; MF125056.1; MF125054.1; MF125052.1; MF125047.1; MF125046.1; MF125045.1; MF125044.1; MF125043.1; MF125042.1; MF125041.1; MF125039.1; KX977489.1; KX977488.1; KX769841.1; NR144924.1; KJ608553.1; JF430482.1; JQ899032.1; JQ899031.1; AB859015.1; HM347699.1; HQ130441.1; AY857868.1; AB247167.1; EF026…	D. longicolla	MN584791	100	JQ697857.1; MG776336.1; MG776335.1; MG776334.1; MG776333.1; MG776332.1; KC343922.1; KC343923.1; KC343924.1; KJ590766.1; MK099124.1; MK099123.1; MK099122.1; MK099121.1; MK099120.1; MK099118.1; MK099117.1; MK099116.1; MK099115.1; MK099114.1; MK099113.1; MK099112.1; MK099111.1; MK099110.1; MK099109.1; MK099105.1; MK099104.1; MK099098.1; MK099097.1; MK099093.1; KT895391.1; MK099101.1
D55	Ecilda Paullier	San José	LDC 5.6	2015	D. longicolla	MK483162	99	MG776319.1; MG776318.1; MG776317.1; MH299935.1;MH299934.1;MH299933.1; MH299929.1; MH220208.1; MF125058.1; MF125056.1; MF125054.1; MF125047.1; MF125046.1; MF125045.1; MF125044.1; MF125043.1;MF125042.1; MF125041.1; MF125039.1; KX977489.1; KX977488.1; KX769841.1; NR144924.1; KJ608553.1; JF430482.1; JQ899032.1; JQ899031.1; AB859015.1; HM347699.1; HQ130441.1; AY857868.1; AB247167.1; EF026104.1; MH2202…	D. longicolla	MN584792	100	JQ697857.1; MG776336.1; MG776335.1; MG776334.1; MG776333.1; MG776332.1; KC343922.1; KC343923.1; KC343924.1; KJ590766.1; MK099124.1; MK099123.1; MK099122.1; MK099121.1; MK099120.1; MK099118.1; MK099117.1; MK099116.1; MK099115.1; MK099114.1; MK099113.1; MK099112.1; MK099111.1; MK099110.1; MK099109.1; MK099105.1; MK099104.1; MK099098.1; MK099097.1; MK099093.1; KT895391.1; MK099101.1
D56	Ecilda Paullier	San José	LDC 5.6	2015	D. caulivora	MK483192	98	AF000567.2; HM625768.1; HM625762.1; HM625756.1; HM625753.1; HM625752.1; EU622854.1; HM625764.1; MH299959.1; MH299927.1; MH864501.1; KM679361.1; HM625765.1; HM625759.1; KX641943.1; AF000563.1; AF000212.2; HM625761.1; FJ357156.1; EF594043.1; KM679361.1; JF418934.1; HM625767.1; MG776308.1; MG776307.1; HM625755.1; MG776310.1; NR111845.1; EF594041.1; MG776309.1; MG182677.1; JF418936.1; HQ445937.1; HM3…	D. caulivora	MN584825	100	JF461465.1; AF398889.1; KC343772.1; MG776326.1; MG776325.1; MG776324.1; MG776323.1; MG776322.1; MK099094.1; HM347687.1; HM347691.1;KC343771.1; MK099096.6
D57	Ecilda Paullier	San José	DM 5.9i	2015	D. caulivora	MK483201	99	MG776310.1; MG776309.1; MG776308.1; MG776307.1; MH299927.1; MH964501.1; NR111845.1; JF418934.1; HQ445937.1; HM347703.1; AF000567.2; HM625768.1; HM625764.1; HM625762.1; HM625761.1; HM625759.1; HM625756.1; HM625753.1; HM625752.1; EU622854.1; EF594043.1; EF594042.1; EF594041.1; EF594040.1; AY857867.1; MH299959.1; HM625765.1; MG776311.1; KC343046.1; JF418936.1; AF000563.2; AF000212.2; HM625755.1; FJ3…	D. caulivora	MN584826	100	JF461465.1; AF398889.1; KC343772.1; MG776326.1; MG776325.1; MG776324.1; MG776323.1; MG776322.1; MK099094.1; HM347687.1; HM347691.1;KC343771.1; MK099096.7
D58	Migues	Canelones	n.d	2015	D. longicolla	MK483170	100	LC333210.1; MG776321.1; MG776319.1; MG776318.1; MG776317.1; MH299935.1; MH299934.1; MH299933.1; MH299929.1; MH220209.1; MH220208.1; MF134860.1; MG182678.1; MF125058.1; MF125056.1; MF125055.1; MF125054.1; MF125052.1; MF125051.1; MF125050.1; MF125047.1; MF125046.1; MF125045.1; MF125044.1; MF125043.1; MF125042.1; MF125041.1; MF125040.1; MF125039.1; KX977490.1; KX977489.1; KX977488.1; KX769841.1; NR1…	D. longicolla	MN584781	100	JQ697857.1; MG776336.1; MG776335.1; MG776334.1; MG776333.1; MG776332.1; KC343922.1; KC343923.1; KC343924.1; KJ590766.1; MK099124.1; MK099123.1; MK099122.1; MK099121.1; MK099120.1; MK099118.1; MK099117.1; MK099116.1; MK099115.1; MK099114.1; MK099113.1; MK099112.1; MK099111.1; MK099110.1; MK099109.1; MK099105.1; MK099104.1; MK099098.1; MK099097.1; MK099093.1; KT895391.1; MK099101.1
D59	Soca	Canelones	n.d	2015	D. caulivora	MK483193	98	MG776310.1; MG776309.1; MG776308.1; MG776307.1; MH964501.1; MG182677.1; AF000567.2; HM625764.1; HM625759.1; HM625752.1; EF594042.1; NR111845.1; JF418934.1; HM625768.1; HM625762.1; HM625756.1; HM625753.1; EF594043.1; EF594041.1; EF594040.1; AJ312360.1; MG776311.1; MH299959.1; AF000563.2; AF000212.2; HM625765.1; HM625755.1; KC343046.1; JF418936.1; HM625761.1; EF594039.1; HM625767.1	D. caulivora	MN584812	100	JF461465.1; AF398889.1; KC343772.1; MG776326.1; MG776325.1; MG776324.1; MG776323.1; MG776322.1; MK099094.1; HM347687.1; HM347691.1;KC343771.1; MK099096.6
D60	Soca	Canelones	n.d	2015	D. longicolla	MK483153	99	MG776319.1; MG776318.1; MG776317.1; MH299935.1; MH299934.1; MH299933.1; MH299929.1; MH220208.1; MF125058.1; MF125056.1; MF125054.1; MF125047.1; MF125046.1; MF125045.1; MF125044.1; MF125043.1;MF125042.1; MF125041.1; MF125039.1; KX977489.1; KX977488.1; KX769841.1; NR144924.1; KJ608553.1; JF430482.1; JQ899032.1; JQ899031.1; AB859015.1; HQ130441.1; AY857868.1; AB247167.1; EF026104.1; MH220209.1; MG18…	D. longicolla	MN584782	100	JQ697857.1; MG776336.1; MG776335.1; MG776334.1; MG776333.1; MG776332.1; KC343922.1; KC343923.1; KC343924.1; KJ590766.1; MK099124.1; MK099123.1; MK099122.1; MK099121.1; MK099120.1; MK099118.1; MK099117.1; MK099116.1; MK099115.1; MK099114.1; MK099113.1; MK099112.1; MK099111.1; MK099110.1; MK099109.1; MK099105.1; MK099104.1; MK099098.1; MK099097.1; MK099093.1; KT895391.1; MK099101.1
D61	San Pedro	Colonia	DM 5.9i	2015	D. caulivora	MK483212	99	MG776310.1; MG776309.1; MG776308.1; MG776307.1; MH964501.1; NR111845.1; JF418934.1; HQ445937.1; AF000567.2; HM625768.1; HM625764.1; HM625762.1; HM625761.1; HM625759.1; HM625756.1; HM625753.1; HM625752.1; EF594043.1; EF594042.1; EF594041.1; EF594040.1; MH299959.1; HM625765.1; MG776311.1; MH299927.1; KC343046.1; JF418936.1; AF000563.2; AF000212.2; HM625755.1; EU622854.1; EF594039.1; AY857867.1; AJ3…	D. caulivora	MN584813	100	JF461465.1; AF398889.1; KC343772.1; MG776326.1; MG776325.1; MG776324.1; MG776323.1; MG776322.1; MK099094.1; HM347687.1; HM347691.1;KC343771.1; MK099096.6
D62	Ruta 5 km 69	Florida	IGRA 526	2015	D. helianthi	MK507892	99	KM979994.1; KM979906.1; KM979834.1; KM979905.1; KM979830.1; KM979817.1; KM979782.1; JQ936143.1; AJ312356.1; JQ936255.1; KR812218.1; KM979819.1; MF033502.1	D. serafiniae	MN584748	99	MH708545.1; KJ197236.1; KJ197235.1
D63	Camino de Reducto	Colonia	NA 5909 de Nidera	2015	D. caulivora	MK483213	99	MG776310.1; MG776309.1; MG776308.1; MG776307.1; MH299927.1; MH964501.1; NR111845.1; JF418934.1; HQ445937.1; HM347703.1; AF000567.2; HM625768.1; HM625764.1; HM625762.1; HM625759.1; HM625756.1; HM625753.1; HM625752.1; EU622854.1; EF594043.1; EF594042.1; EF594041.1; EF594040.1; HM625765.1; MG776311.1; MH299959.1; KC343046.1; JF418936.1; AF000563.2; AF000212.2; HM625761.1; HM625755.1; FJ357156.1; EF5…	D. caulivora	MN584814	100	JF461465.1; AF398889.1; KC343772.1; MG776326.1; MG776325.1; MG776324.1; MG776323.1; MG776322.1; MK099094.1; HM347687.1; HM347691.1;KC343771.1; MK099096.6
D64	LE	Colonia	NA 6126	2015	D. caulivora	MK483196	97	AF000567.2; HM625768.1; HM625762.1; HM625756.1; HM625753.1; HM625752.1; HM625764.1; MG776308.1; MG776307.1; MH299959.1; MH864501.1; JF418934.1; HM625765.1; HM625759.1; HM625755.1; MG776310.1; MG182677; AF000563.1; AF000212.2; HM625761.1; MG776309.1; JF418936.1	D. caulivora	MN584815	100	JF461465.1; AF398889.1; KC343772.1; MG776326.1; MG776325.1; MG776324.1; MG776323.1; MG776322.1; MK099094.1; HM347687.1; HM347691.1;KC343771.1; MK099096.7
D65	Sauce	Flores	DM 6.2i	2015	D. helianthi	*	92	AJ312351.1; JQ814358.1	D. endophytica	MN584751	98	AB900132.1; AB900744.1
					D. endophytica		91	KC343069.1; KC343072.1
					D. kongii		91	KR024740.1; KR024736.1; KR024728.1; KR024726.1; KR024725.1; KR024720.1; NR111616.1; KR024730.1; KR024729.1;
D66	Mercedes	Soriano	n.d	2015	D. longicolla	MK483168	100	MG776321.1; MG776319.1; MG776318.1; MG776317.1; MH299935.1; MH299934.1; MH299933.1; MH299929.1; MH220209.1; MH220208.1; MF134860.1; MG182678.1; MF125058.1; MF125056.1; MF125055.1; MF125054.1; MF125052.1; MF125051.1; MF125050.1; MF125047.1; MF125046.1; MF125045.1; MF125044.1; MF125043.1; MF125042.1; MF125041.1; MF125040.1; MF125039.1; KX977489.1; KX977488.1; KX769841.1; NR144924.1; KJ608553.1; JF4…	D. longicolla	MN584783	100	JQ697857.1; MG776336.1; MG776335.1; MG776334.1; MG776333.1; MG776332.1; KC343922.1; KC343923.1; KC343924.1; KJ590766.1; MK099124.1; MK099123.1; MK099122.1; MK099121.1; MK099120.1; MK099118.1; MK099117.1; MK099116.1; MK099115.1; MK099114.1; MK099113.1; MK099112.1; MK099111.1; MK099110.1; MK099109.1; MK099105.1; MK099104.1; MK099098.1; MK099097.1; MK099093.1; KT895391.1; MK099101.1
* Gene accession numbers are not included since the species could not be defined and the corresponding sequences were not deposited in the Genbank.

## Sheet: Hoja2
D21	Riachuelo	Colonia	n.d	D. helianthi		100	AJ312351.1
				D. endophytica		99	KC343069.1; KC343072.1
				D. kongii		99	KR024740.1; KR024736.1; KR024728.1; KR024726.1; KR024725.1; KR024720.1; NR111616.1; KR024730.1; KR024729.1;
D28	Paso Lajeado	Rivera	A 5909	D. helianthi		98	AJ312351.1
				D. endophytica		98	KC343069.1; KC343072.1
				D. kongii		97	KR024740.1; KR024736.1; KR024728.1; KR024726.1; KR024725.1; KR024720.1; NR111616.1; KR024730.1; KR024729.1;
D65	Sauce	Flores	DM 6.2i	D. helianthi		92	AJ312351.1; JQ814358.1
				D. endophytica		91	KC343069.1; KC343072.1
				D. kongii		91	KR024740.1; KR024736.1; KR024728.1; KR024726.1; KR024725.1; KR024720.1; NR111616.1; KR024730.1; KR024729.1;
