# Supplementary material for: Soybean Stem Canker Caused by Diaporthe caulivora; Pathogen Diversity, Colonization Process, and Plant Defense Activation
Source: Front Plant Sci. 2020 Jan 23;10:1733. doi: 10.3389/fpls.2019.01733 (PMC7011206; doi:10.3389/fpls.2019.01733)
Supplement: Supplementary file 12 [file Table_2.xlsx]

## Sheet: Hoja1
Supplementary Table 2. GenBank reference sequences considered in this study for Diaporthe phylogenetic analyses.
Species	Culture ID	Host	ITS GenBank Accesion number	tEF 1-alpha GenBank Accesion number
D. aspalathi	CBS 117168	Aspalathus linearis	KC343035	KC343761
D. aspalathi	CBS 117169	Aspalathus linearis	KC343036	KC343762
D. aspalathi	CBS 117500	Aspalathus linearis	DQ286276	KC343763
D. caulivora	CBS 127268	Glycine max	NR 111845	KC343771
D. caulivora	SD-027	Glycine max	MG776310	MG776325
D. caulivora	Dpc1	Glycine max	HM347712	HM347691
D. endophytica	LGMF934	Maytenus ilicifolia	KC343069	KC343795
D. endophytica	CBS133811	Schinus terebinthifolius	NR 111847	KC343791
D. endophytica	SoyTG18205	Glycine max	LC480737	LC480745
D. helianthi	CBS 344.94	Helianthus annuus	KC343114.1	KC343840.1
D. helianthi	CBS 592.81	Helianthus annuus	NR-103698.1	GQ250308.1
D. helianthi	4	Helianthus annuus	MK105837	MK110014
D. infecunda	CBS 133812	Schinus terebinthifolius	KC343126	KC343852
D. infecunda	LGMF933	Maytenus ilicifolia	KC343132	KC343858
D. infecunda	LGMF912	Schinus terebinthifolius	KC343128	KC343854
D. kongii	BRIP 54031	Helianthus annuus	JF431301	JN645797
D. longicolla	PL7	Glycine max	HM347699	HM347683
D. longicolla	IA2	Glycine max	KR815480	KR815490
D. longicolla	SD21	Glycine max	KT895382	KT895396
D. miriciae	BRIP 56918a	Vigna radiata	KJ197284	KJ197246
D. miriciae	BRIP 54736j, BRIP 55662c	Glycine max	KJ197283	KJ197245
D. serafiniae	BRIP 54136	Lupinus albus	KJ197273	KJ197235
D. serafiniae	BRIP 55665	Helianthus annuus	KJ197274	KJ197236
D. serafiniae	Phom225	Vitis vinifera	KY511313	MH708545
D. sojae	DP0623	Glycine max	KJ590708	KJ590751
D. sojae	FAU636	Glycine max	KJ590718	KJ590761
D. sojae	BRIP54033	Helianthus annuus	JF431295	JN645809
D. vaccinii	CBS 122114	Vaccinium corymbosum	KC343225	KC343951
D. vaccinii	CBS 160.32	Oxycoccus macrocarpos	NR 103701	GQ250326
Ex-types or ex-epitype or ex-isotype isolates are represented in bold face
